# Supplementary material for: Enhancing the Properties of Photo-Generated Metallized Nanocomposite Coatings through Thermal Annealing
Source: Nanomaterials (Basel). 2024 Jan 15;14(2):193. doi: 10.3390/nano14020193 (PMC10818463; doi:10.3390/nano14020193)
Supplement: Supplementary file 1 [file nanomaterials-14-00193-s001.zip]

Archive with 1 entries (1 files):
- nanomaterials-2823135-supplementary.pdf
